# Supplementary material for: One-Pot Synthesis and Evaluation of Antioxidative Stress and Anticancer Properties of an Active Chromone Derivative
Source: Molecules. 2023 Mar 31;28(7):3129. doi: 10.3390/molecules28073129 (PMC10096453; doi:10.3390/molecules28073129)
Supplement: Supplementary file 1 [file molecules-28-03129-s001.zip]

Archive with 1 entries (1 files):
- molecules-2290780-supplementary.pdf
